# Supplementary material for: Ultrasonic-Assisted Extraction of Xanthorrhizol from Curcuma xanthorrhiza Roxb. Rhizomes by Natural Deep Eutectic Solvents: Optimization, Antioxidant Activity, and Toxicity Profiles
Source: Molecules. 2024 May 1;29(9):2093. doi: 10.3390/molecules29092093 (PMC11085723; doi:10.3390/molecules29092093)
Supplement: Supplementary file 1 [file molecules-29-02093-s001.zip]

Archive with 1 entries (1 files):
- molecules-2944555-supplementary.pdf
